# Supplementary material for: The usefulness and effectiveness of game-based learning when revising and preparing for written exams in nursing education: A feasibility study
Source: PLOS Digit Health. 2025 Oct 24;4(10):e0001043. doi: 10.1371/journal.pdig.0001043 (PMC12551832; doi:10.1371/journal.pdig.0001043)
Supplement: S1 Data — (XLSX) [file pdig.0001043.s004.xlsx]

## Sheet: Form responses 1
What is your gender?	What is your age in years? (please provide age without decimal numbers)	Q1. Playing the activity was fun	Q2. I liked playing the activity.	Q3. I enjoyed playing the activity very much.	Q4. My activity experience was pleasurable.	Q5. I think playing the activity is very entertaining.	Q6. I would play this activity for its own sake, not only when being asked to.	Please use the box below to provide further information about your answers above (optional).	Q7. Playing the activity made me forget where I am.	Q8. I forgot about my immediate surroundings while I played the activity.	Q9. After playing the activity, I felt like coming back to the “real world” after a journey.	Q10. Playing the activity “got me away from it all”	Q11. While playing the activity I was completely oblivious to everything around me.	Q12. While playing the activity I lost track of time.	Please use the box below to provide further information about your answers above (optional).	Q13. Playing the activity sparked my imagination.	Q14. While playing the activity I felt creative.	Q15. While playing the activity I felt that I could explore things.	Q16. While playing the activity I felt adventurous.	Please use the box below to provide further information about your answers above (optional).	Q17. While playing the activity I felt activated.	Q18. While playing the activity I felt jittery.	Q19. While playing the activity I felt frenzied.	Q20. While playing the activity I felt excited.	Please use the box below to provide further information about your answers above (optional).	Q21. While playing the activity I felt upset.	Q22. While playing the activity I felt hostile.	Q23. While playing the activity I felt frustrated.	Please use the box below to provide further information about your answers above (optional).	Q24. While playing the activity I felt dominant/I had the feeling of being in charge.	Q25. While playing the activity I felt influential.	Q26. While playing the activity I felt autonomous.	Q27. While playing the activity I felt confident.	Please use the box below to provide further information about your answers above (optional).	Q1. Our group did well in the activity.	Q2. I have learnt from the activity	Q3. The activity was a useful learning opportunity.	Q4. I don’t think these activities are helpful when preparing for exams.	Q5. The activity provided a useful opportunity to revise and prepare for the exam.	Q6. Which aspects of the activity did you enjoy the most (grade each element)? [Interaction with fellow students]	Q6. Which aspects of the activity did you enjoy the most (grade each element)? [Game]	Q6. Which aspects of the activity did you enjoy the most (grade each element)? [Type of questions]	Q6. Which aspects of the activity did you enjoy the most (grade each element)? [Content covered in the session]	Q6. Which aspects of the activity did you enjoy the most (grade each element)? [Discussion at the end]	Q7. The activity has allowed me to reflect on how to structure and plan my revision.	Q6. The activity allowed me to understand which areas require further revision.	Q8. The activity was useful to understand which areas do not require further revision.	Q9. As a result of this activity, I feel more confident about revising and preparing for the exam.	Q10. As a consequence of this activity, I will spend more time revising for the exam.
Female	22	5	5	5	5	5	5	very enjoyable and engaging	5	5	5	5	5	5		5	5	5	5	more entertaining than lectures by far	5	5	5	5		1	1	2		5	5	5	5		5	5	5	5	5	Enjoyed the most	Enjoyed the most	Enjoyed the most	Enjoyed the most	Enjoyed the most	5	5	5	5	5
Female	39	5	5	5	5	5	5	Had a really lovely experience. The session highlighted the importance of reading questions carefully and paying attention to "key terms" used before submitting an answer	2	2	1	1	1	3		4	4	4	4		5	1	1	5		1	1	1		1	4	1	4		5	5	5	1	5	Enjoyed the most	Enjoyed the most	Enjoyed the most	Enjoyed the most	Enjoyed the most	5	5	1	5	5
Female	39	5	5	5	5	5	5	I found it very helpful	3	1	3	3	5	5	I enjoyed the game and found it very helpful way to revise. And it gave me insight of howe the really exam would look like	5	5	5	5		5	1	1	5		1	1	1	I enjoyed having a discussion with other student about the test	4	5	2	5	We worked as a team	5	5	5	1	5	Enjoyed the most	Enjoyed the most	Enjoyed the most	Enjoyed the most	Enjoyed the most	5	5	5	5	5
Female	34	5	5	5	5	5	5	I find learning more fun with games which enables me to retain information more. I also learn best from my mistakes so will go and research what I do not know or expand my knowledge.	3	3	3	3	2	3	I was still aware of where I was however I did enjoy the activity and put my time into it	4	3	4	3	The activity made me realise how I do not read the questions fully and also I do not understand some of the terminology used. It felt good to explore different ways to research	3	2	2	4	As it involved a competition it made me feel competitive however this did distract me too.	4	1	4	I only felt frustrated and upset because I wasn't getting the answers correct	1	1	3	2	I am not a confident person which I feel was reflected within the game results	2	5	5	1	5	Enjoyed the most	Enjoyed the most	Somewhat enjoyed it	Enjoyed the most	Enjoyed the most	4	5	3	4	5
Female	34	5	5	5	5	5	5	i really enjoyed learning like this, it was helpful to have the answers explained in detail after each question	4	4	4	4	3	4	i felt that because the activity was exciting i was fully concentrating on the task at hand	4	3	4	4	the quiz felt playful yet intense, because of the time limit for each question i found that i was listening to my instinct more instead of overthinking. the questions also opened up opportunities to ask further relevant questions	5	5	5	5	i was an adrenaline rush to plat against the clock and other teams	1	1	3	because of the time limit sometimes i did not read the questions correctly this made me a little frustrated with myself	4	4	4	5	working in a small group really help me to be assertive when i was confident with an answer	5	5	5	2	5	Enjoyed the most	Enjoyed the most	Enjoyed the most	Enjoyed the most	Enjoyed the most	3	5	5	4	4
Female	45	5	5	5	5	5	5	I enjoyed taking part and competing against others	3	4	3	4	4	4	I felt the discussion inbetween was helpful but was keen to get to the next question	3	3	2	3		4	2	2	3		1	1	2		1	2	1	3		2	4	4	1	4	Enjoyed the most	Enjoyed the most	Enjoyed the most	Enjoyed the most	Somewhat enjoyed it	5	5	4	5	5
Female	37	5	5	5	5	5	5	It's very educational and tricky at the same time, it helps you broaden your knowledge.	5	4	4	5	5	5	It's very challenging because you want to get the answers right to beat the other groups	5	4	5	5		5	4	4	5		1	1	1		5	5	4	5		5	5	5	1	5	Enjoyed the most	Enjoyed the most	Enjoyed the most	Enjoyed the most	Enjoyed the most	5	5	1	5	5
Male	47	5	5	5	5	1	5		1	1	5	3	4	4		5	5	5	5	the activity shade light on things and topics that l need more revision	5	4	3	5	A good way to remind me on what to focus on	1	1	1		1	3	1	4	it was good to compete in a small groups	4	5	5	5	5	Enjoyed it the least	Enjoyed it the least	Enjoyed it the least	Enjoyed it the least	Enjoyed it the least	5	5	5	5	5
Female	27	5	5	5	5	5	5	It was a great interactive way to learn. I love a bit of competition	4	4	4	4	4	5	It seemed to go really quickly.	3	3	4	4		3	2	2	5		1	1	1		4	4	3	4		5	5	5	5	5	Enjoyed the most	Enjoyed the most	Enjoyed the most	Enjoyed the most	Enjoyed the most	5	5	5	5	5
[truncated: 10 more columns]
